# Supplementary material for: Unravelling the Influence of Composition and Heat Treatment on Key Characteristics of Dairy Protein Powders Using a Multifactorial Approach
Source: Foods. 2023 Aug 24;12(17):3192. doi: 10.3390/foods12173192 (PMC10486507; doi:10.3390/foods12173192)
Supplement: Supplementary file 1 [file foods-12-03192-s001.zip]

Archive with 1 entries (1 files):
- foods-2500894-supplementary.pdf
